# Supplementary material for: NR2F1, a Tumor Dormancy Marker, Is Expressed Predominantly in Cancer-Associated Fibroblasts and Is Associated with Suppressed Breast Cancer Cell Proliferation
Source: Cancers (Basel). 2022 Jun 15;14(12):2962. doi: 10.3390/cancers14122962 (PMC9220877; doi:10.3390/cancers14122962)
Supplement: Supplementary file 1 [file cancers-14-02962-s001.zip]

Archive with 1 entries (1 files):
- cancers-1746495-supplementary.pdf
